# Supplementary material for: DNA-directed electrochemiluminescence nanosphere with electrocatalysis-enhanced microfluidic arrays for rapid multibacterial detection
Source: Sci Adv. 2025 Dec 12;11(50):eady3070. doi: 10.1126/sciadv.ady3070 (PMC12700205; doi:10.1126/sciadv.ady3070)
Supplement: Supplementary file 2 — Movie S1 [file sciadv.ady3070_movie_s1.zip]

Archive with 1 entries (1 files):
- ady3070_movie_s1.mp4
